# Supplementary material for: Gene Cluster Profile Vectors: a method to infer functionally related gene sets by grouping proximity-based gene clusters
Source: BMC Genomics. 2011 Jul 27;12(Suppl 2):S2. doi: 10.1186/1471-2164-12-S2-S2 (PMC3194233; doi:10.1186/1471-2164-12-S2-S2)
Supplement: Additional file 1 — Comparison of clusters of operons generated for E. coli Each entry corresponds to a cluster of operon for the particular reference set size. Clusters from each set were manually compared and placed together in the same row. The clusters are mostly reproduced even with changes in set size. Most of the clusters unique to certain reference sets are a result of cluster-splitting due to the fixed tree-cut height used during hierarchical clustering. [file 1471-2164-12-S2-S2-S1.xlsx]

## Sheet: Sheet1
Cluster of cluster	60 genomes	80 genomes	100 genomes	120 genomes
1	ahpCF aroKB-damX-dam-rpe-gph-trpS basRS carAB cmk-rpsA-ihfB cpxRA cusRS cydDC dapA-bamC ddpXABCDF def-fmt dnaAN-recF dppABCDF entCEBAH epd-pgk-fbaA glmUS glnALG groSL guaBA hemA-prfA-prmC kdpDE lepAB metBL nikABCDER nlpD-rpoS ompR-envZ oppABCDF pcnB-folK pdxB-usg-truA-dedA phoBR phoPQ pstSCAB-phoU pth-ychF purEK purHD purMN qseBC relA-chpRA-mazG rplKAJL-rpoBC rplM-rpsI rplU-rpmA rpsJ-rplCDWB-rpsS…	accBC ahpCF aroKB-damX-dam-rpe-gph-trpS basRS btuCED carAB cmk-rpsA-ihfB cpxRA cusRS cydDC ddpXABCDF def-fmt dnaAN-recF dppABCDF epd-pgk-fbaA ftsYEX glmUS glnALG groSL guaBA hemA-prfA-prmC kdpDE metBL nikABCDER nlpD-rpoS ompR-envZ oppABCDF pcnB-folK pdxB-usg-truA-dedA phoBR phoPQ pstSCAB-phoU pth-ychF purHD purMN qseBC relA-chpRA-mazG rlmL-uup rplKAJL-rpoBC rplM-rpsI rplNXE-rpsNH-rplFR-rpsE-rpmD-…	ahpCF aroKB-damX-dam-rpe-gph-trpS basRS carAB cbpAM cpxRA csiD-lhgO-gabDTP cusRS cydDC ddpXABCDF def-fmt dnaAN-recF dppABCDF epd-pgk-fbaA glmUS groSL guaBA hemA-prfA-prmC kdpDE nikABCDER nlpD-rpoS ompR-envZ oppABCDF pcnB-folK pdxB-usg-truA-dedA phoBR phoPQ pth-ychF qseBC relA-chpRA-mazG rplKAJL-rpoBC rplM-rpsI rplNXE-rpsNH-rplFR-rpsE-rpmD-rplO-secY-rpmJ rplU-rpmA rpoZ-spoT-trmH-recG rpsJ-rplCDWB-…	accBC ahpCF aroKB-damX-dam-rpe-gph-trpS basRS carAB cpxRA csiD-lhgO-gabDTP cusRS cydDC def-fmt dnaAN-recF entCEBAH epd-pgk-fbaA glmUS glnALG groSL guaBA hemA-prfA-prmC kdpDE metBL nlpD-rpoS ompR-envZ pcnB-folK pdxB-usg-truA-dedA phoBR phoPQ pstSCAB-phoU pth-ychF purHD purMN qseBC rfbBDACX rplKAJL-rpoBC rplM-rpsI rplU-rpmA rpsJ-rplCDWB-rpsS-rplV-rpsC-rplP-rpmC-rpsQ rpsLG-fusA-tufA rpsMKD-rpoA-rplQ…
2	accBC ilvIH ivbL-ilvBN pheLA proBA trpLEDCBA	argCBH cysDNC hisLGDCBHAFI ispDF leuLABCD pheLA thiCEFSGH trpLEDCBA	argCBH edd-eda glnK-amtB ilvIH ivbL-ilvBN leuLABCD pheLA proBA trpLEDCBA	edd-eda ilvIH ivbL-ilvBN proBA trpLEDCBA
3	aceBAK acrAB acrEF cusCFBA lptD-surA-pdxA-ksgA-apaGH	acrAB acrEF cusCFBA surE-pcm	acrAB acrEF amiA-hemF bioBFCD lptD-surA-pdxA-ksgA-apaGH surE-pcm yrbG-kdsD	acrAB acrEF cusCFBA ydhIJK yrbG-kdsD
4	acs-yjcH-actP pntAB	acs-yjcH-actP moeAB	acs-yjcH-actP cysDNC moeAB ppk-ppx rfaDFCL thiCEFSGH	bioBFCD ispDF moeAB panBC speAB tgt-yajC-secDF thiCEFSGH ubiE-yigP-ubiB
5	ada-alkB kdpFABC rutABCDEFG ssuEADCB tauABCD	ada-alkB kdpFABC	betIBA ssuEADCB tauABCD	betIBA ssuEADCB
6	agaS-kbaY-agaBCDI ascFB bglGFB mngAB nagBACD treBC ulaABCDEF wbbIJK	ascFB bglGFB deoCABD nagBACD treBC	ascFB bglGFB chbBCARFG	ascFB bglGFB chbBCARFG dhaKLM fruBKA ptsHI-crr treBC
7	allDC-ylbA ybaST yeaGH	allDC-ylbA phoA-psiF ybaST		phoA-psiF ybaST
8	amiA-hemF bioBFCD surE-pcm	amiA-hemF bamA-hlpA-lpxD-fabZ-lpxAB-rnhB-dnaE bioBFCD cvpA-purF-ubiX dusB-fis fliFGHIJK glyQS lptD-surA-pdxA-ksgA-apaGH rfaDFCL sfsA-dksA-yadB		amiA-hemF lptD-surA-pdxA-ksgA-apaGH mreBCD rfaDFCL surE-pcm
9	ampDE sspAB	ampDE hemCDXY kdsC-lptC napFDAGHBC-ccmABCDEFGH nrfABCDEFG rpoE-rseABC ybgA-phr	ampDE kdsC-lptC sspAB	ampDE pqiAB sspAB
10	ansA-pncA araFGH frlABCDR mglBAC rpiR-alsBACE xylFGHR yiaKLMNO-lyxK-sgbHUE	araFGH fes-ybdZ-entF-fepE frlABCDR fucAO mglBAC rbsDACBKR rpiR-alsBACE ugpBAECQ xylAB xylFGHR	araFGH fes-ybdZ-entF-fepE fucAO idnDOTR mglBAC rpiR-alsBACE xylFGHR	araFGH frlABCDR fucAO galETKM idnDOTR mglBAC norVW rbsDACBKR rpiR-alsBACE ugpBAECQ xylFGHR
11	appCB-yccB-appA cydAB	appCB-yccB-appA cydAB	appCB-yccB-appA cydAB rnt-lhr	appCB-yccB-appA cydAB
12	argCBH hisLGDCBHAFI leuLABCD menFDHBCE			acs-yjcH-actP argCBH hisLGDCBHAFI leuLABCD pheLA
13	argT-hisJQMP artPIQM fliAZY glnHPQ livKHMGF	argT-hisJQMP artPIQM fliAZY glnHPQ livKHMGF proVWX tauABCD	argT-hisJQMP artPIQM fliAZY glnHPQ nanATEK-yhcH	ackA-pta argT-hisJQMP artPIQM fliAZY glnHPQ metNIQ
14	aroF-tyrA dut-slmA rph-pyrE	dut-slmA hscBA-fdx-iscX mreBCD rph-pyrE	aroF-tyrA dut-slmA mutY-yggX-mltC-nupG rph-pyrE ychQA-kdsA	aroF-tyrA gntX-nfuA hemCDXY kdsC-lptC rpoE-rseABC ychQA-kdsA
15	arsRBC astCADBE betIBA lexA-dinF		astCADBE hflD-purB holC-valS htrG-cca lexA-dinF recAX speAB
16	aspA-dcuA fldA-uof-fur frdABCD	aspA-dcuA frdABCD	aspA-dcuA frdABCD menFDHBCE	aspA-dcuA fldA-uof-fur frdABCD
17	atoDAEB caiTABCDE fadBA fadIJ scpA-argK-scpBC ybgIJKL-nei	caiTABCDE fadBA fadIJ	atoDAEB fadBA fadIJ	atoDAEB fadBA fadIJ hcaEFCBD nemRA paaABCDEFGHIJK scpA-argK-scpBC
18	atpIBEFHAGDC bamB-der creABCD dadAX edd-eda evgAS fhuACDB kbl-tdh mdtABCD-baeSR nudB-yebC-ruvC pdhR-aceEF-lpd pdxH-tyrS-pdxY rlmE-hflB rnc-era-recO-pdxJ-acpS rpsF-priB-rpsR-rplI secMA-mutT tgt-yajC-secDF waaA-coaD yceD-rpmF-plsX-fabHDG-acpP-fabF yjeFE-amiB-mutL-miaA-hfq-hflXKC	astCADBE atpIBEFHAGDC bamB-der hflD-purB iscRSUA mdtABCD-baeSR nudB-yebC-ruvC pdxH-tyrS-pdxY rlmE-hflB rnc-era-recO-pdxJ-acpS rpsF-priB-rpsR-rplI secMA-mutT tgt-yajC-secDF waaA-coaD	atpIBEFHAGDC bamB-der creABCD evgAS fhuACDB iscRSUA kbl-tdh macAB mdtABCD-baeSR nudB-yebC-ruvC rlmE-hflB rnc-era-recO-pdxJ-acpS rpsF-priB-rpsR-rplI secMA-mutT tgt-yajC-secDF ubiE-yigP-ubiB waaA-coaD yjeFE-amiB-mutL-miaA-hfq-hflXKC	atpIBEFHAGDC bamB-der dusB-fis htrG-cca lptAB-rpoN-hpf-ptsN-yhbJ-npr recAX rlmE-hflB serC-aroA srlAEBD-gutM-srlR-gutQ yicR-rpmBG-mutM yjeFE-amiB-mutL-miaA-hfq-hflXKC
19	bcsABZC csgDEFG otsBA	bcsABZC csgDEFG marRAB yacC-speED ybjC-nfsA-rimK-ybjN
20	btuCED fecABCDE fepDGC narXL thrLABC	fecABCDE fepDGC	btuCED fecABCDE fepDGC fldA-uof-fur rssAB	btuCED evgAS fecABCDE fepDGC livKHMGF talA-tktB znuCB
21	cadBA gudPXD marRAB rhaSR speF-potE	cadBA speF-potE	cadBA speF-potE	cadBA speF-potE
22	cbpAM pyrLBI rfbBDACX	cbpAM ivbL-ilvBN norVW pyrLBI umuDC xapAB
23	chaBC hipBA		chaBC hipBA otsBA	chaBC hipBA nfrBA sbmA-yaiW
24	chbBCARFG manXYZ rhaBAD	agaS-kbaY-agaBCDI chbBCARFG manXYZ ulaABCDEF	agaS-kbaY-agaBCDI manXYZ nrdDG	agaS-kbaY-agaBCDI manXYZ
25	chpSB nfrBA	chpSB nfrBA rnlA-yfjO wbbIJK	bdm-sra chpSB csgBAC envY-ompT wbbIJK
26	cobUST fixABCX yddV-dos ydiQRST-fadK	gcvTHP mhpABCDFE paaABCDEFGHIJK paaXY scpA-argK-scpBC ydiQRST-fadK	cobUST fixABCX paaXY yddV-dos ydiQRST-fadK	fixABCX gcvTHP
27	codBA dcuSR xapAB			dcuSR xapAB
28	csgBAC envY-ompT yfeKS yneN-ydeO	csgBAC envY-ompT fimAICDFGH flgAMN gadAXW yciGFE yfeKS yjjB-dnaTC-yjjA yneN-ydeO	rhaBAD slp-dctR yfeKS yneN-ydeO	bdm-sra csgBAC envY-ompT gadAXW yciGFE yfeKS yjjB-dnaTC-yjjA yneN-ydeO
29	cynTSX sbmA-yaiW ubiCA yrbG-kdsD	ubiCA yrbG-kdsD	cusCFBA cynTSX exbBD ibpAB nhaAR tolB-pal-ybgF ubiCA ybgC-tolQRA ydhIJK yfgCD
30	cyoABCDE emrKY mprA-emrAB	emrKY mprA-emrAB	ada-alkB emrKY mprA-emrAB	ada-alkB emrKY mprA-emrAB
31	cysJIH mhpABCDFE	aceBAK cyoABCDE cysJIH	cyoABCDE cysJIH gcvTHP nemRA	cyoABCDE cysJIH
32	cysPUWAM iscRSUA modABC serC-aroA	csiD-lhgO-gabDTP cysPUWAM hslVU kbl-tdh modABC	cysPUWAM dadAX modABC	cysPUWAM modABC tauABCD
33	dcuB-fumB glf-rfc hyaABCDEF hybOABCDEFG hydN-hypF hypABCDE-fhlA	dcm-vsr dcuB-fumB hcp-hcr hybOABCDEFG hydN-hypF hypABCDE-fhlA	dcm-vsr hydN-hypF hypABCDE-fhlA	hcp-hcr hydN-hypF hypABCDE-fhlA
34	deoCABD focA-pflB nrdDG pflDC	focA-pflB nrdDG pflDC	focA-pflB pflDC ulaABCDEF	focA-pflB nrdDG pflDC
35	dhaKLM fruBKA mcrBC	dhaKLM fruBKA mngAB mtlADR	dhaKLM fruBKA malEFG mcrBC mngAB nfrBA treBC xapAB yciZT	malEFG mngAB nagBACD
36	dmsABC fdnGHI fdoGHI-fdhE mobAB ynfEFGH-dmsD	dmsABC fdnGHI fdoGHI-fdhE lldPRD menA-rraA moaABCDE rnt-lhr ynfEFGH-dmsD	dmsABC fdnGHI fdoGHI-fdhE hsdRMS menA-rraA ynfEFGH-dmsD	dmsABC fdnGHI fdoGHI-fdhE moaABCDE rtcBA ynfEFGH-dmsD
37	dsdXA uxaCA uxuAB	araBAD uxuAB	uxaCA uxuAB	araBAD uxaCA uxuAB
38	dusB-fis hscBA-fdx-iscX moaABCDE mreBCD mutY-yggX-mltC-nupG sfsA-dksA-yadB ychQA-kdsA yicR-rpmBG-mutM	fhuACDB lptAB-rpoN-hpf-ptsN-yhbJ-npr pdhR-aceEF-lpd ydjA-selD-topB yicR-rpmBG-mutM yjeFE-amiB-mutL-miaA-hfq-hflXKC	bamA-hlpA-lpxD-fabZ-lpxAB-rnhB-dnaE cvpA-purF-ubiX dusB-fis sfsA-dksA-yadB ydcSTUV ydjA-selD-topB yhdT-panF-prmA	bamA-hlpA-lpxD-fabZ-lpxAB-rnhB-dnaE cvpA-purF-ubiX dadAX fhuACDB lolB-ispE-prs macAB mdtABCD-baeSR nudB-yebC-ruvC ribF-ileS-lspA-fkpB-ispH rnc-era-recO-pdxJ-acpS secMA-mutT sfsA-dksA-yadB waaA-coaD yceD-rpmF-plsX-fabHDG-acpP-fabF ydjA-selD-topB
39	ecpD-htrE fimAICDFGH flgAMN flhDC yciGFE		flgAMN flhDC	fimAICDFGH flgAMN flhDC slp-dctR smtA-mukFEB
40	exbBD nhaAR tolB-pal-ybgF ybgC-tolQRA ydhIJK yfgCD	exbBD nhaAR tolB-pal-ybgF ybgC-tolQRA yfgCD		aceBAK exbBD tolB-pal-ybgF ubiCA ybgC-tolQRA yfgCD
41	fecIR fepA-entD	bdm-sra ecpD-htrE fepA-entD	ecpD-htrE fepA-entD	chpSB ecpD-htrE fecIR fepA-entD
42	flgBCDEFGHIJ flgKL flhBAE fliLMNOPQR motAB-cheAW nemRA rtcBA	fixABCX flgBCDEFGHIJ flgKL flhBAE fliLMNOPQR minCDE motAB-cheAW tar-tap-cheRBYZ yeaGH	aceBAK flgBCDEFGHIJ flgKL flhBAE fliDST fliLMNOPQR hcp-hcr minCDE motAB-cheAW tar-tap-cheRBYZ yacC-speED ybgA-phr	flgBCDEFGHIJ flgKL flhBAE fliLMNOPQR motAB-cheAW
43	fliFGHIJK tar-tap-cheRBYZ wza-wzb-wzc-wcaAB			feoAB fliFGHIJK pgaABCD tar-tap-cheRBYZ yacC-speED yddV-dos
44	ftsYEX hslVU lolB-ispE-prs nrdAB ribF-ileS-lspA-fkpB-ispH rlmL-uup rplNXE-rpsNH-rplFR-rpsE-rpmD-rplO-secY-rpmJ rpoZ-spoT-trmH-recG rpsU-dnaG-rpoD talA-tktB	entCEBAH lolB-ispE-prs ribF-ileS-lspA-fkpB-ispH xseB-ispA-dxs-yajO yceD-rpmF-plsX-fabHDG-acpP-fabF	aroL-yaiA-aroM entCEBAH lepAB lolB-ispE-prs ribF-ileS-lspA-fkpB-ispH talA-tktB wza-wzb-wzc-wcaAB yceD-rpmF-plsX-fabHDG-acpP-fabF
45	fucPIKUR ptsHI-crr yciZT	fucPIKUR malEFG ptsHI-crr yciZT		fucPIKUR yciZT
46	gadAXW gadBC	gadBC glf-rfc	gadAXW gadBC	gadBC glf-rfc
47	galETKM gntRKU idnDOTR rbsDACBKR upp-uraA xylAB	idnDOTR narXL tdcABCDEFG upp-uraA wza-wzb-wzc-wcaAB	gntRKU rbsDACBKR
48	gatYZABCD malXY nrdHIEF	gatYZABCD malXY osmF-yehYXW	ackA-pta malXY metNIQ osmF-yehYXW	gatYZABCD malXY osmF-yehYXW
49	glcDEFGBA hcaEFCBD paaABCDEFGHIJK paaXY			glcDEFGBA paaXY
50	glgBX glgCAP malPQ rnt-lhr ybgA-phr ybjC-nfsA-rimK-ybjN	aroF-tyrA glgBX glgCAP malPQ seqA-pgm	glgBX glgCAP malPQ seqA-pgm	glgBX glgCAP malPQ seqA-pgm
51	glpTQ mtlADR		glpTQ mtlADR	glpTQ marRAB mtlADR
52	glyQS hflD-purB			glyQS hflD-purB
53	gntX-nfuA hemCDXY	gntX-nfuA ydgK-rsxABCDGE-nth	gntX-nfuA hemCDXY mreBCD ydgK-rsxABCDGE-nth
54	holC-valS lgt-thyA malK-lamB-malM recAX secE-nusG udk-dcd	dapA-bamC holC-valS recAX secE-nusG selAB thrLABC	dapA-bamC malK-lamB-malM proVWX pyrLBI secE-nusG	cbpAM creABCD dapA-bamC holC-valS hsdRMS nrdAB secE-nusG
55	hycABCDEFGHI hyfABCDEFGHIJR-focB nuoABCEFGHIJKLMN rfaDFCL	cobUST hycABCDEFGHI hyfABCDEFGHIJR-focB nuoABCEFGHIJKLMN ppk-ppx yddV-dos	hycABCDEFGHI hyfABCDEFGHIJR-focB nuoABCEFGHIJKLMN	cobUST hycABCDEFGHI hyfABCDEFGHIJR-focB nuoABCEFGHIJKLMN
56	ibpAB mdoGH			ibpAB mcrBC mdoGH wbbIJK
57	ispDF moeAB panBC thiCEFSGH	betIBA gltBDF panBC	arsRBC gltBDF hcaEFCBD hisLGDCBHAFI ispDF panBC umuDC
58	kdsC-lptC pqiAB rdoA-dsbA	ibpAB pqiAB rdoA-dsbA rpmH-rnpA	rdoA-dsbA rpmH-rnpA	rdoA-dsbA rpmH-rnpA
59	lptAB-rpoN-hpf-ptsN-yhbJ-npr srlAEBD-gutM-srlR-gutQ yhdT-panF-prmA yrdD-rimN-aroE-yrdB	aroL-yaiA-aroM malK-lamB-malM nanATEK-yhcH srlAEBD-gutM-srlR-gutQ yhdT-panF-prmA		aroL-yaiA-aroM mutY-yggX-mltC-nupG yhdT-panF-prmA
60	napFDAGHBC-ccmABCDEFGH nrfABCDEFG		napFDAGHBC-ccmABCDEFGH nrfABCDEFG rpoE-rseABC tnaCAB	napFDAGHBC-ccmABCDEFGH nhaAR nrfABCDEFG rfaQGPSBIJYZ-waaU
61	narGHJI narZYWV	narGHJI narZYWV	narGHJI narZYWV	menA-rraA narGHJI narZYWV otsBA
62	potABCD potFGHI ydcSTUV znuCB	lgt-thyA potABCD potFGHI ydcSTUV yrdD-rimN-aroE-yrdB	lgt-thyA potABCD potFGHI	potABCD potFGHI ydcSTUV
63	pspABCDE yfeYX	pspABCDE yfeYX		pspABCDE tnaCAB yfeYX
64	tehAB tnaCAB	hyaABCDEF rhaBAD tehAB tnaCAB	hyaABCDEF hybOABCDEFG tehAB
65	torCAD torYZ	mobAB torCAD torYZ	mobAB phoA-psiF torCAD torYZ	torCAD torYZ
66	uidABC yicJI	melAB yicJI	melAB uidABC yicJI	melAB uidABC yicJI
67		dcuSR pgaABCD	dcuSR pgaABCD
68		ebgAC lacZYA uidABC	ebgAC glf-rfc lacZYA	ebgAC lacZYA
69		feoAB ttdABT	dcuB-fumB feoAB ttdABT	dcuB-fumB ttdABT
70		glpABC glpFKX ssuEADCB	fucPIKUR glpFKX xylAB	glpABC glpFKX uhpABC xylAB yiaKLMNO-lyxK-sgbHUE
71		nrdHIEF sdaCB udk-dcd	sdaCB udk-dcd	ansA-pncA nrdHIEF sdaCB udk-dcd upp-uraA
72		purEK rfbBDACX sufABCDSE	accBC purEK purHD purMN sufABCDSE thrLABC	purEK sufABCDSE
73		rcsDB rfaQGPSBIJYZ-waaU speAB uhpABC yiaKLMNO-lyxK-sgbHUE	narXL rcsDB rutABCDEFG uhpABC
74			caiTABCDE kdpFABC nirBDC-cysG	caiTABCDE cysDNC kdpFABC lexA-dinF nirBDC-cysG ydiQRST-fadK
75			cmk-rpsA-ihfB ftsYEX glyQS hslVU rfbBDACX rlmL-uup rpsU-dnaG-rpoD	cmk-rpsA-ihfB ftsYEX rlmL-uup rplNXE-rpsNH-rplFR-rpsE-rpmD-rplO-secY-rpmJ rpoZ-spoT-trmH-recG rpsU-dnaG-rpoD umuDC yrdD-rimN-aroE-yrdB
76	ackA-pta dcm-vsr nanATEK-yhcH tdcABCDEFG
77	araBAD ebgAC melAB
78	aroL-yaiA-aroM bamA-hlpA-lpxD-fabZ-lpxAB-rnhB-dnaE cvpA-purF-ubiX cysDNC macAB ydjA-selD-topB
79	csiD-lhgO-gabDTP proVWX
80	feoAB phoA-psiF
81	fes-ybdZ-entF-fepE glpABC
82	fliDST minCDE
83	fucAO norVW rssAB
84	gcvTHP gltBDF
85	glnK-amtB umuDC
86	glpEGR htrG-cca rpoE-rseABC sdaCB ydgK-rsxABCDGE-nth
87	glpFKX osmF-yehYXW
88	hcp-hcr hsdRMS yacC-speED
89	lacZYA seqA-pgm
90	lldPRD ttdABT
91	malEFG metNIQ ugpBAECQ
92	menA-rraA rfaQGPSBIJYZ-waaU
93	nirBDC-cysG rcsDB uhpABC
94	pgaABCD speAB
95	ppk-ppx ubiE-yigP-ubiB
96	rnlA-yfjO slp-dctR yjjB-dnaTC-yjjA
97	rpmH-rnpA smtA-mukFEB
98
99		ackA-pta metNIQ nrdAB
100		ansA-pncA nemRA rutABCDEFG
101		arsRBC ybgIJKL-nei
102		atoDAEB glcDEFGBA
103		chaBC flhDC fliDST mdoGH
104		codBA otsBA rtcBA
105		creABCD evgAS
106		cynTSX sspAB
107		dadAX lepAB macAB
108		dsdXA glpTQ gudPXD
109		edd-eda hsdRMS rssAB serC-aroA talA-tktB
110		fecIR hipBA
111		fldA-uof-fur menFDHBCE
112		galETKM htrG-cca
113		glnK-amtB lexA-dinF
114		glpEGR gntRKU
115		hcaEFCBD nirBDC-cysG
116		ilvIH proBA
117		mcrBC sbmA-yaiW ydhIJK
118		mutY-yggX-mltC-nupG ychQA-kdsA
119		pntAB ubiE-yigP-ubiB
120		rhaSR uxaCA
121		slp-dctR smtA-mukFEB
122			allDC-ylbA fecIR sbmA-yaiW
123			ansA-pncA upp-uraA
124			araBAD deoCABD nagBACD
125			bcsABZC gudPXD rhaSR
126			codBA dsdXA marRAB
127			fimAICDFGH pspABCDE yjjB-dnaTC-yjjA
128			fliFGHIJK lptAB-rpoN-hpf-ptsN-yhbJ-npr norVW
129			frlABCDR ugpBAECQ
130			galETKM gatYZABCD ptsHI-crr
131			glcDEFGBA hscBA-fdx-iscX lldPRD moaABCDE pntAB
132			glnALG metBL pstSCAB-phoU uvrYC
133			glpABC ybgIJKL-nei
134			glpEGR ybaST yiaKLMNO-lyxK-sgbHUE
135			livKHMGF serC-aroA srlAEBD-gutM-srlR-gutQ tdcABCDEFG
136			mdoGH yciGFE
137			mhpABCDFE paaABCDEFGHIJK scpA-argK-scpBC
138			nrdAB nrdHIEF
139			pdhR-aceEF-lpd pdxH-tyrS-pdxY yicR-rpmBG-mutM
140			pqiAB smtA-mukFEB yfeYX
141			rfaQGPSBIJYZ-waaU ybjC-nfsA-rimK-ybjN
142				allDC-ylbA bcsABZC tehAB
143				arsRBC ydgK-rsxABCDGE-nth
144				astCADBE kbl-tdh pdxH-tyrS-pdxY rpsF-priB-rpsR-rplI
145				codBA malK-lamB-malM nanATEK-yhcH
146				cynTSX pntAB ppk-ppx rnt-lhr rph-pyrE ybgA-phr
147				dcm-vsr glpEGR ybjC-nfsA-rimK-ybjN
148				ddpXABCDF dppABCDF nikABCDER oppABCDF xseB-ispA-dxs-yajO
149				deoCABD ulaABCDEF
150				dsdXA gntRKU
151				dut-slmA rcsDB
152				fes-ybdZ-entF-fepE menFDHBCE
153				glnK-amtB gltBDF
154				gudPXD mhpABCDFE
155				hscBA-fdx-iscX iscRSUA
156				hslVU lepAB wza-wzb-wzc-wcaAB
157				hyaABCDEF hybOABCDEFG
158				lgt-thyA narXL pdhR-aceEF-lpd rssAB
159				lldPRD rutABCDEFG ybgIJKL-nei
160				minCDE mobAB
161				proVWX pyrLBI relA-chpRA-mazG selAB tdcABCDEFG
162				rhaBAD rhaSR
